# Supplementary material for: Estimated Comparative Integration Hotspots Identify Different Behaviors of Retroviral Gene Transfer Vectors
Source: PLoS Comput Biol. 2011 Dec 1;7(12):e1002292. doi: 10.1371/journal.pcbi.1002292 (PMC3228801; doi:10.1371/journal.pcbi.1002292)
Supplement: Table S1 — Comparative Hotspots. List of the hotspots. The first column indicates the hotspot ID. Column 4 shows which virus had most integrations. Columns 2,3,5,6,7 locates the hotspot on its chromosome. Column 8 and 9 contain the number of integrations. Column 10 contains the width of the hotspot. The OR (column 11) was always defined to be larger than 1. The confidence interval, raw p-values and adjusted p-values are in columns 12–15. The number of genes included in each hotspot is in column 16. The Proto Oncogenes founded in each hotspot is in columns 17. The number of Proto Oncogenes and their density with respect the number of genes in each hotspots are reported in columns 18–19. Number of present and absent genes are in columns 20–21. OR of the present vs absent genes, OR confidence interval, raw p-value and adjusted p-values are reported in columns 22–26. (XLS) [file pcbi.1002292.s009.xls]

## Sheet: Sheet1
significative adjusted p-values
significative raw p-values
id	start	end	higher virus	chr	strand	arm	number of mlv	number of hiv	length	OR	OR 95% confidence interval (lower bound)	OR 95% confidence interval (upper bound)	p-value	adjusted p-value	number of genes	proto OncoGenes	number of proto OncoGenes	proto OncoGenes / genes	present genes	absent genes	OR present vs absent	95% confidence interval (lower bound)	95% confidence interval (upper bound)	p-value	adjusted p-value
hiv_55	63052973	68240744	hiv	chr11	+	q	55	319	5187771	6.73226	5.04	9.14	4.53326e-55	1.16051e-52	177	VEGFB,MEN1,RELA,BANF1,RAB1B	5	0.0282486	119	39	1.99924	1.38	2.95274	0.000109387	0.0280031
hiv_40	29857643	34003291	hiv	chr6	-	p	8	177	4145648	25.5922	12.7	60.22	2.95274e-48	7.52948e-46	171	POU5F1,SKIV2L,AGER,RING1	4	0.0233918	73	30	1.58959	1.02481	2.52223	0.0335595	1
hiv_72	0	3573133	hiv	chr16	-	p	27	229	3573133	9.82202	6.57	15.25	7.30239e-48	1.85481e-45	171	AXIN1,RAB40C,TSC2,RAB26,MMP25	5	0.0292398	92	50	1.20068	0.840683	1.73239	0.343059	1
hiv_57	63408683	68252636	hiv	chr11	-	q	71	320	4843953	5.22884	4.03	6.87	2.6063e-47	6.59395e-45	169	VEGFB,MEN1,RELA,BANF1,RAB1B	5	0.0295858	114	38	1.96501	1.34855	2.92035	0.000222478	0.0567319
hiv_36	29653216	33939640	hiv	chr6	+	p	6	162	4286424	31.229	14.03	86.46	9.60026e-46	2.41927e-43	179	POU5F1,SKIV2L,AGER,RING1	4	0.0223464	73	34	1.40179	0.919916	2.17488	0.112633	1
hiv_70	0	3106569	hiv	chr16	+	p	17	192	3106569	13.0627	7.95	22.91	1.32139e-44	3.31669e-42	153	AXIN1,RAB40C,TSC2,RAB26,MMP25	5	0.0326797	81	46	1.14859	0.789135	1.68937	0.467888	1
hiv_1	0	4770330	hiv	chr1	+	p	10	124	4770330	14.3201	7.53	30.59	6.62371e-30	1.65593e-27	89	CDC2L1,SKI,TNFRSF14,TNFRSF14,PRDM16,TP73	6	0.0674157	36	26	0.901951	0.529173	1.5571	0.697731	1
hiv_14	46696908	53554160	hiv	chr3	-	p	66	230	6857252	4.0313	3.05	5.39	6.33948e-28	1.57853e-25	159	SETD2,CDC25A,USP4,MST1,MST1R,GNAI2,TUSC2,CYB561D2,ARMET,PCBP4,BAP1,PBRM1	12	0.0754717	95	38	1.63462	1.10961	2.45134	0.0097273	1
hiv_77	70567573	74031223	hiv	chr17	-	q	55	207	3463650	4.35194	3.22	5.97	4.58998e-27	1.13832e-24	81	LLGL2,ITGB4,CDK3,BIRC5	4	0.0493827	49	17	1.88218	1.06414	3.48871	0.0230214	1
hiv_76	77083925	78700791	hiv	chr17	+	q	18	133	1616866	8.52996	5.19	14.84	9.90305e-27	2.44605e-24	56	P4HB,MAFG,ASPSCR1,SECTM1,RAB40B	5	0.0892857	34	10	2.21931	1.07121	5.04001	0.0293987	1
hiv_47	136302969	140273252	hiv	chr9	+	q	19	131	3970283	7.95865	4.9	13.65	1.63793e-25	4.02932e-23	97	RXRA,NOTCH1	2	0.0206186	54	27	1.30478	0.806743	2.15661	0.305232	1
hiv_4	151528646	154707353	hiv	chr1	-	q	38	157	3178707	4.77031	3.33	7	1.843e-22	4.51535e-20	114	S100A5,JTB,RAB13,RPS27,TPM3,SHC1,MUC1,RAB25	8	0.0701754	68	30	1.48003	0.948819	2.35888	0.0782415	1
hiv_48	135483396	140273252	hiv	chr9	-	q	21	122	4789856	6.70332	4.19	11.22	6.65028e-22	1.62267e-19	105	VAV2,BRD3,RXRA,NOTCH1	4	0.0380952	57	29	1.28227	0.805425	2.08215	0.31977	1
hiv_9	46805137	51013082	hiv	chr3	+	p	44	144	4207945	3.77681	2.68	5.42	4.84342e-17	1.17695e-14	101	SETD2,CDC25A,USP4,MST1,MST1R,GNAI2,TUSC2,CYB561D2	8	0.0792079	61	22	1.81133	1.09528	3.10106	0.0176003	1
hiv_2	152393200	155051471	hiv	chr1	+	q	48	150	2658271	3.60655	2.59	5.1	5.62384e-17	1.36097e-14	97	TPM3,SHC1,MUC1,RAB25,PRCC	5	0.0515464	60	23	1.70378	1.0367	2.89046	0.0319696	1
hiv_44	143266499	146274826	hiv	chr8	+	q	22	101	3008327	5.29291	3.31	8.82	7.31547e-16	1.76303e-13	94	PSCA,LY6E,GLI4,RECQL4	4	0.0425532	43	33	0.848517	0.52606	1.38	0.482499	1
hiv_78	76476613	78537508	hiv	chr17	-	q	30	115	2060895	4.42156	2.94	6.85	7.69601e-16	1.84704e-13	67	P4HB,MAFG,ASPSCR1,SECTM1,RAB40B	5	0.0746269	42	14	1.95857	1.04761	3.88613	0.0281888	1
hiv_8	26376098	28509807	hiv	chr2	-	p	21	97	2133709	5.32477	3.3	8.99	1.9413e-15	4.63971e-13	51		0	0.00E+00	28	18	1.0137	0.5408	1.94743	1	1
hiv_45	142937251	146274826	hiv	chr8	-	q	19	92	3337575	5.58132	3.38	9.69	2.97201e-15	7.07338e-13	94	PSCA,LY6E,GLI4,RECQL4	4	0.0425532	43	33	0.848517	0.52606	1.38	0.482499	1
hiv_75	71000437	72361727	hiv	chr17	+	q	22	96	1361290	5.02993	3.14	8.4	1.06878e-14	2.533e-12	50	LLGL2,ITGB4,CDK3	3	0.06	27	14	1.25734	0.636104	2.59624	0.526287	1
mlv_127	71458533	76117153	mlv	chr18	+	q	66	4	4658620	14.3797	5.36	54.38	7.01236e-14	1.65492e-11	17		0	0.00E+00	8	4	1.30348	0.34908	5.91745	0.774096	1
mlv_141	38477753	39470763	mlv	chr21	-	q	55	2	993010	23.9578	6.32	202.14	4.78898e-13	1.12541e-10	5	ERG,ETS2	2	0.4	3	1	1.95511	0.156947	102.606	1	1
hiv_91	60274607	62435964	hiv	chr20	-	q	12	66	2161357	6.33533	3.39	12.88	3.84061e-12	8.98703e-10	60	OGFR,EEF1A2,PTK6,TNFRSF6B,TPD52L2	5	0.0833333	31	23	0.877957	0.495122	1.5781	0.676552	1
hiv_99	48573053	49691432	hiv	chr22	+	q	12	66	1118379	6.33533	3.39	12.88	3.84061e-12	8.98703e-10	38	RABL2B	1	0.0263158	20	9	1.44889	0.630212	3.61588	0.447999	1
mlv_119	51301476	53344785	mlv	chr17	+	q	52	3	2043309	15.0998	4.89	75.59	2.43314e-11	5.64489e-09	12	MSI2	1	0.0833333	10	2	3.26009	0.69445	30.613	0.142135	1
hiv_23	0	3791201	hiv	chr4	-	p	18	73	3791201	4.67149	2.76	8.32	5.31599e-11	1.22799e-08	61	CTBP1,TACC3,FGFR3,WHSC1,RNF4,SH3BP2	6	0.0983607	33	16	1.34504	0.719022	2.61906	0.381179	1
hiv_71	86724460	88827254	hiv	chr16	+	q	22	78	2102794	4.08498	2.52	6.89	1.40852e-10	3.2396e-08	45	CBFA2T3,CDK10,FANCA	3	0.0666667	31	11	1.83878	0.898839	4.05732	0.0835868	1
mlv_135	51190248	52356969	mlv	chr20	+	q	48	3	1166721	13.9369	4.49	69.91	2.56772e-10	5.88007e-08	6	ZNF217,BCAS1	2	0.333333	3	2	0.977445	0.111926	11.7092	1	1
hiv_84	54403063	55308772	hiv	chr19	+	q	11	57	905709	5.96706	3.1	12.62	3.43022e-10	7.8209e-08	47	RRAS,TSKS	2	0.0425532	21	13	1.05275	0.502694	2.28991	1	1
mlv_89	115324321	117477353	mlv	chr12	+	q	50	4	2153032	10.8896	4	41.52	4.85456e-10	1.10198e-07	16		0	0.00E+00	11	3	2.39065	0.631224	13.3506	0.273112	1
mlv_46	5956453	7313927	mlv	chr6	-	p	39	1	1357474	33.9604	5.75	1366.75	5.30157e-10	1.19816e-07	6		0	0.00E+00	3	2	0.977445	0.111926	11.7092	1	1
hiv_5	26617223	28096371	hiv	chr2	+	p	28	85	1479148	3.4976	2.26	5.57	5.97243e-10	1.3438e-07	47		0	0.00E+00	25	17	0.958228	0.496806	1.89223	0.875948	1
hiv_85	54293977	55393350	hiv	chr19	-	q	11	54	1099373	5.65235	2.92	11.99	1.86168e-09	4.17016e-07	54	RRAS,TSKS	2	0.037037	22	17	0.842993	0.427112	1.69219	0.624719	1
hiv_101	48767773	49691432	hiv	chr22	-	q	17	65	923659	4.40422	2.55	8.02	2.17628e-09	4.8531e-07	33	RABL2B	1	0.030303	15	9	1.08619	0.445044	2.8167	1	1
hiv_7	185808293	188459285	hiv	chr2	-	q	6	43	2650992	8.25017	3.5	23.72	2.48353e-09	5.51343e-07	7		0	0.00E+00	5	2	1.62935	0.266683	17.1218	0.711086	1
mlv_128	71648647	73379689	mlv	chr18	-	q	46	4	1731042	10.0177	3.66	38.31	4.68475e-09	1.03533e-06	5		0	0.00E+00	2	1	1.30331	0.067835	76.872	1	1
hiv_60	47052128	48977359	hiv	chr12	+	q	15	59	1925231	4.52884	2.54	8.6	6.29655e-09	1.38524e-06	53	ANP32D,WNT10B,WNT1,MLL2	4	0.0754717	26	18	0.94112	0.496123	1.82376	0.877841	1
hiv_69	38942654	41945536	hiv	chr15	+	q	20	66	3002882	3.80063	2.27	6.62	1.35584e-08	2.96928e-06	61	ELL3	1	0.0163934	39	11	2.31499	1.16177	5.01587	0.0130145	1
mlv_136	51173685	52422011	mlv	chr20	-	q	44	4	1248326	9.57623	3.49	36.7	1.45291e-08	3.16735e-06	6	ZNF217,BCAS1	2	0.333333	3	2	0.977445	0.111926	11.7092	1	1
mlv_16	70940451	72487606	mlv	chr3	+	p	43	4	1547155	9.35858	3.4	35.88	2.55731e-08	5.54936e-06	4	FOXP1	1	0.25	4	0	Inf	0.430173	Inf	0.15857	1
hiv_102	151483703	154897373	hiv	chrX	+	q	17	60	3413670	4.06452	2.34	7.43	2.72734e-08	5.89105e-06	90	MAGEA6,MAGEA2,MAGEA12,MAGEA2,TAZ,MTCP1,MTCP1,RAB39B	8	0.0888889	41	19	1.40769	0.797956	2.57015	0.235802	1
hiv_3	192106648	195042993	hiv	chr1	+	q	1	25	2936345	28.7681	4.71	1174.76	7.00966e-08	1.50708e-05	2		0	0.00E+00	2	0	Inf	0.122383	Inf	0.522216	1
mlv_12	68397899	69339749	mlv	chr2	-	p	27	0	941850	Inf	5.95	Inf	7.94558e-08	1.70035e-05	10		0	0.00E+00	3	4	0.4886	0.0715445	2.88906	0.445091	1
mlv_32	75306759	76327794	mlv	chr5	-	q	38	3	1021035	11.031	3.5	55.79	9.43775e-08	2.01024e-05	7		0	0.00E+00	5	2	1.62935	0.266683	17.1218	0.711086	1
mlv_73	10945124	12366867	mlv	chr10	-	p	40	4	1421743	8.7057	3.15	33.51	1.39034e-07	2.94752e-05	10	USP6NL	1	0.1	9	0	Inf	1.28678	Inf	0.0143433	1
mlv_131	49722465	50321740	mlv	chr19	+	q	26	0	599275	Inf	5.71	Inf	1.55484e-07	3.28072e-05	18	BCL3,CBLC,RELB	3	0.166667	8	5	1.04266	0.300609	4.05198	1	1
mlv_142	42134332	43082787	mlv	chr21	-	q	29	1	948455	25.2452	4.19	1026.38	2.53939e-07	5.33272e-05	13		0	0.00E+00	5	8	0.407019	0.104702	1.41176	0.153122	1
hiv_73	3756772	4152282	hiv	chr17	+	p	2	26	395510	14.964	3.74	130.29	2.86015e-07	5.97772e-05	7		0	0.00E+00	6	0	Inf	0.767404	Inf	0.0877109	1
mlv_39	6008900	7738725	mlv	chr6	+	p	36	3	1729825	10.4501	3.3	53	3.06969e-07	6.38495e-05	10		0	0.00E+00	4	4	0.651546	0.121305	3.49919	0.720113	1
mlv_122	51228753	53344141	mlv	chr17	-	q	62	14	2115388	3.85715	2.13	7.46	3.94389e-07	8.16384e-05	12	MSI2	1	0.0833333	10	2	3.26009	0.69445	30.613	0.142135	1
mlv_91	11614070	13614180	mlv	chr12	-	p	43	6	2000110	6.24019	2.64	17.94	4.24212e-07	8.73876e-05	22	ETV6,CDKN1B,EMP1	3	0.136364	10	8	0.814395	0.289238	2.37576	0.81009	1
mlv_43	134679082	140361533	mlv	chr6	+	q	82	24	5682451	2.97653	1.87	4.91	4.35549e-07	8.92875e-05	29	MYB,TNFAIP3,CITED2	3	0.103448	19	8	1.54857	0.646887	4.09169	0.330939	1
mlv_58	0	1402461	mlv	chr9	+	p	28	1	1402461	24.374	4.03	992.28	4.72781e-07	9.64474e-05	10		0	0.00E+00	2	4	0.325716	0.0294519	2.27338	0.220935	1
mlv_72	6126784	7113479	mlv	chr10	-	p	24	0	986695	Inf	5.24	Inf	5.98811e-07	0.000121559	4		0	0.00E+00	4	0	Inf	0.430173	Inf	0.15857	1
hiv_74	7096359	7474606	hiv	chr17	+	p	4	30	378247	8.63049	3.04	33.72	7.11413e-07	0.000143705	36		0	0.00E+00	14	12	0.75996	0.326003	1.79984	0.548437	1
hiv_46	134023150	135881143	hiv	chr9	+	q	9	40	1857993	5.11503	2.44	11.99	7.93484e-07	0.00015949	40	TSC1,GFI1B,RALGDS,RPL7A,VAV2	5	0.125	20	11	1.1851	0.540957	2.74014	0.716053	1
hiv_26	105362902	108944427	hiv	chr5	+	q	3	27	3581525	10.3559	3.19	53.32	9.09467e-07	0.000181893	4	FER	1	0.25	3	1	1.95511	0.156947	102.606	1	1
mlv_67	6178420	7380702	mlv	chr10	+	p	35	4	1202282	7.61752	2.72	29.52	2.29756e-06	0.000457215	4		0	0.00E+00	3	0	Inf	0.269279	Inf	0.283325	1
mlv_90	115356402	117587356	mlv	chr12	-	q	45	8	2230954	4.89774	2.28	12.03	2.48501e-06	0.000492033	16		0	0.00E+00	11	3	2.39065	0.631224	13.3506	0.273112	1
mlv_134	10180179	10659369	mlv	chr20	+	p	37	5	479190	6.4424	2.53	21	2.82493e-06	0.000556511	4		0	0.00E+00	1	2	0.325778	0.00552707	6.25913	0.566074	1
hiv_89	60216674	62435964	hiv	chr20	+	q	14	46	2219290	3.78219	2.04	7.45	3.00968e-06	0.000589897	61	OGFR,EEF1A2,PTK6,TNFRSF6B,TPD52L2	5	0.0819672	31	24	0.84126	0.477419	1.49929	0.580978	1
hiv_56	61576554	62994795	hiv	chr11	-	q	13	44	1418241	3.89595	2.06	7.89	3.2552e-06	0.000634764	49	MTA2,GNG3,CHRM1	3	0.0612245	23	16	0.936601	0.473366	1.89835	0.870504	1
hiv_61	46894005	49489206	hiv	chr12	-	q	21	57	2595201	3.12485	1.86	5.43	3.33193e-06	0.000646394	59	ANP32D,WNT10B,WNT1,MLL2,ATF1	5	0.0847458	30	19	1.02899	0.560019	1.93632	1	1
mlv_24	53020745	59042021	mlv	chr4	+	q	57	14	6021276	3.54552	1.95	6.89	3.65332e-06	0.00070509	33	PDGFRA,FIP1L1,CHIC2,KIT,KDR	5	0.151515	25	5	3.26323	1.22626	10.9201	0.0135874	1
mlv_57	26911623	27631864	mlv	chr8	-	p	20	0	720241	Inf	4.3	Inf	3.88012e-06	0.000744983	7		0	0.00E+00	4	3	0.868815	0.146934	5.933	1	1
mlv_74	33593969	35020562	mlv	chr11	+	p	48	10	1426593	4.17946	2.09	9.27	4.17957e-06	0.000798298	12	LMO2,ELF5,EHF	3	0.25	8	4	1.30348	0.34908	5.91745	0.774096	1
mlv_78	120090221	123280583	mlv	chr11	+	q	52	12	3190362	3.7733	1.99	7.77	6.60475e-06	0.0012549	21		0	0.00E+00	6	9	0.43413	0.127098	1.36645	0.117409	1
mlv_87	11645084	12289800	mlv	chr12	+	p	29	3	644716	8.41336	2.61	43.18	8.96347e-06	0.0016941	3	ETV6	1	0.333333	2	1	1.30331	0.067835	76.872	1	1
hiv_19	131186448	137555182	hiv	chr4	+	q	0	15	6368734	Inf	4.13	Inf	1.03145e-05	0.00193913	2		0	0.00E+00	1	1	0.651643	0.00830791	51.1567	1	1
mlv_149	27473503	27684816	mlv	chr22	-	q	22	1	211313	19.148	3.09	787.51	1.99169e-05	0.00372446	5		0	0.00E+00	3	0	Inf	0.269279	Inf	0.283325	1
hiv_58	0	982771	hiv	chr11	-	p	8	32	982771	4.60224	2.08	11.56	2.00153e-05	0.00372446	44	HRAS	1	0.0227273	24	11	1.42267	0.670391	3.21949	0.388968	1
hiv_22	150613887	152639214	hiv	chr4	-	q	3	22	2025327	8.43657	2.53	44.06	2.28001e-05	0.00421802	9		0	0.00E+00	2	3	0.434339	0.0362647	3.79263	0.389363	1
mlv_105	71415948	72028111	mlv	chr16	-	q	17	0	612163	Inf	3.59	Inf	2.6147e-05	0.00481104	2		0	0.00E+00	1	0	Inf	0.0167241	Inf	1	1
mlv_28	9974732	11619218	mlv	chr4	-	p	27	3	1644486	7.83347	2.41	40.35	2.69805e-05	0.00493743	3		0	0.00E+00	2	0	Inf	0.122383	Inf	0.522216	1
hiv_28	175269655	179822451	hiv	chr5	+	q	39	76	4552796	2.24377	1.51	3.39	3.11134e-05	0.00566265	77	FGFR4,NSD1	2	0.025974	45	16	1.83615	1.01716	3.48285	0.0357867	1
mlv_66	128147	1183879	mlv	chr9	-	p	21	1	1055732	18.2772	2.94	753.35	3.71626e-05	0.00672644	7		0	0.00E+00	2	4	0.325716	0.0294519	2.27338	0.220935	1
mlv_56	129379091	131907941	mlv	chr8	-	q	34	6	2528850	4.93271	2.05	14.38	4.22381e-05	0.00760285	5		0	0.00E+00	2	2	0.651611	0.0472265	8.9924	0.649707	1
hiv_38	98979483	101515924	hiv	chr6	+	q	3	21	2536441	8.05278	2.4	42.17	4.29989e-05	0.0076968	11		0	0.00E+00	6	5	0.781868	0.198726	3.23956	0.761439	1
mlv_51	141032426	142621942	mlv	chr7	-	q	36	7	1589516	4.47684	1.96	11.92	4.41426e-05	0.00785739	27		0	0.00E+00	5	15	0.21687	0.0616324	0.628071	0.00196912	0.498188
mlv_9	37557028	38442412	mlv	chr2	+	p	26	3	885384	7.54315	2.31	38.97	4.66906e-05	0.00826424	4		0	0.00E+00	3	0	Inf	0.269279	Inf	0.283325	1
mlv_107	79692101	81011473	mlv	chr16	-	q	28	4	1319372	6.09269	2.13	23.91	5.94364e-05	0.0104608	8		0	0.00E+00	4	3	0.868815	0.146934	5.933	1	1
mlv_88	102148766	104799785	mlv	chr12	+	q	31	5	2651019	5.39667	2.08	17.78	6.67096e-05	0.0116742	18		0	0.00E+00	10	5	1.30354	0.405757	4.86252	0.793508	1
mlv_140	38409085	39071139	mlv	chr21	+	q	25	3	662054	7.25281	2.21	37.53	8.06404e-05	0.0140314	5	ERG	1	0.2	1	3	0.217159	0.00414125	2.70519	0.307295	1
mlv_40	10200005	10995445	mlv	chr6	+	p	15	0	795440	Inf	3.12	Inf	9.39653e-05	0.016256	10	TFAP2A	1	0.1	4	5	0.521143	0.103372	2.42227	0.33022	1
mlv_103	79942483	80813893	mlv	chr16	+	q	27	4	871410	5.87491	2.05	23.11	9.98232e-05	0.0171696	6		0	0.00E+00	4	1	2.60702	0.257917	128.34	0.654459	1
mlv_5	204464892	206873900	mlv	chr1	-	q	41	10	2409008	3.56916	1.76	7.99	0.000103764	0.0177437	27		0	0.00E+00	14	12	0.75996	0.326003	1.79984	0.548437	1
mlv_42	24736894	25903653	mlv	chr6	+	p	32	6	1166759	4.64225	1.91	13.58	0.000114216	0.0194167	13		0	0.00E+00	6	6	0.651482	0.174113	2.43791	0.557444	1
mlv_38	2233087	3526445	mlv	chr6	+	p	34	7	1293358	4.22785	1.84	11.3	0.000114981	0.0194317	15		0	0.00E+00	8	5	1.04266	0.300609	4.05198	1	1
mlv_95	67717752	68780205	mlv	chr15	-	q	19	1	1062453	16.5358	2.63	684.99	0.000129082	0.0216857	3		0	0.00E+00	2	1	1.30331	0.067835	76.872	1	1
hiv_6	184900131	186968710	hiv	chr2	+	q	1	15	2068579	17.258	2.65	724.01	0.00013781	0.0230142	2		0	0.00E+00	1	1	0.651643	0.00830791	51.1567	1	1
hiv_62	6398094	7412261	hiv	chr12	-	p	19	45	1014167	2.72569	1.56	4.94	0.000139151	0.0230991	48	ZNF384	1	0.0208333	25	13	1.25371	0.617092	2.67061	0.618879	1
mlv_50	141055207	142982365	mlv	chr7	+	q	50	15	1927158	2.902	1.6	5.57	0.000146211	0.0241248	37	EPHA1	1	0.027027	8	20	0.26013	0.0990418	0.616925	0.000749475	0.190367
hiv_15	0	3366794	hiv	chr4	+	p	15	39	3366794	2.99193	1.61	5.84	0.000173971	0.0285312	56	CTBP1,TACC3,FGFR3,WHSC1,RNF4,SH3BP2	6	0.107143	31	14	1.44416	0.745271	2.94027	0.287017	1
mlv_64	116104879	116555912	mlv	chr9	-	q	14	0	451033	Inf	2.89	Inf	0.000178619	0.029115	7		0	0.00E+00	3	4	0.4886	0.0715445	2.88906	0.445091	1
mlv_80	55864304	57499879	mlv	chr11	-	q	14	0	1635575	Inf	2.89	Inf	0.000178619	0.029115	36		0	0.00E+00	13	6	1.41235	0.500585	4.53371	0.63999	1
mlv_54	103410086	104989884	mlv	chr8	+	q	29	5	1579798	5.04818	1.93	16.71	0.000186805	0.0300756	12	FZD6	1	0.0833333	11	1	7.17489	1.04226	308.451	0.0351427	1
hiv_67	86723298	88514558	hiv	chr13	-	q	0	11	1791260	Inf	2.89	Inf	0.000220484	0.0352774	1		0	0.00E+00	0	1	0	0	25.4141	0.394541	1
mlv_124	9567045	10293019	mlv	chr17	-	p	18	1	725974	15.6652	2.47	650.8	0.000240087	0.0381738	8	GAS7	1	0.125	1	7	0.0930232	0.00206828	0.724272	0.00778365	1
mlv_37	42703615	43520499	mlv	chr5	-	p	25	4	816884	5.43939	1.88	21.51	0.000279179	0.0441102	10		0	0.00E+00	7	2	2.28147	0.434219	22.5141	0.497348	1
mlv_102	72506419	74129341	mlv	chr16	+	q	25	4	1622922	5.43939	1.88	21.51	0.000279179	0.0441102	19		0	0.00E+00	10	5	1.30354	0.405757	4.86252	0.793508	1
mlv_126	3361973	3761177	mlv	chr18	+	p	20	2	399204	8.70096	2.11	76.72	0.000333763	0.052067	3		0	0.00E+00	1	2	0.325778	0.00552707	6.25913	0.566074	1
mlv_139	35171405	35425413	mlv	chr21	+	q	20	2	254008	8.70096	2.11	76.72	0.000333763	0.052067	1	RUNX1	1	1.00E+00	1	0	Inf	0.0167241	Inf	1	1
mlv_145	27368884	27806715	mlv	chr22	+	q	20	2	437831	8.70096	2.11	76.72	0.000333763	0.052067	8	CHEK2	1	0.125	4	2	1.30337	0.186732	14.4163	1	1
mlv_47	12221050	13112123	mlv	chr6	-	p	13	0	891073	Inf	2.65	Inf	0.000340254	0.052067	3		0	0.00E+00	2	1	1.30331	0.067835	76.872	1	1
mlv_75	56211568	57767938	mlv	chr11	+	q	13	0	1556370	Inf	2.65	Inf	0.000340254	0.052067	32		0	0.00E+00	13	6	1.41235	0.500585	4.53371	0.63999	1
mlv_61	115812867	117034062	mlv	chr9	+	q	22	3	1221195	6.38187	1.92	33.32	0.000409396	0.0618188	14		0	0.00E+00	5	9	0.361747	0.0952088	1.20255	0.0967157	1
mlv_143	15938075	16112566	mlv	chr22	+	q	16	1	174491	13.9242	2.16	582.4	0.000423579	0.0635368	5		0	0.00E+00	4	0	Inf	0.430173	Inf	0.15857	1
mlv_147	45361197	45487662	mlv	chr22	+	q	16	1	126465	13.9242	2.16	582.4	0.000423579	0.0635368	2		0	0.00E+00	2	0	Inf	0.122383	Inf	0.522216	1
mlv_59	77302056	79277414	mlv	chr9	+	q	33	8	1975358	3.59029	1.63	9	0.000445266	0.0658993	8		0	0.00E+00	4	2	1.30337	0.186732	14.4163	1	1
mlv_92	27205559	28479897	mlv	chr13	+	q	24	4	1274338	5.22164	1.79	20.71	0.000464625	0.0682998	10	CDX2,FLT3	2	0.2	4	4	0.651546	0.121305	3.49919	0.720113	1
mlv_94	75776839	77534975	mlv	chr14	+	q	24	4	1758136	5.22164	1.79	20.71	0.000464625	0.0682998	23	SNW1	1	0.0434783	15	7	1.3969	0.535787	4.05203	0.520007	1
hiv_10	51648234	53228886	hiv	chr3	+	p	21	45	1580652	2.46596	1.44	4.36	0.000470378	0.0682998	47	PCBP4,BAP1,PBRM1	3	0.0638298	29	12	1.5763	0.779494	3.39385	0.203118	1
mlv_4	231168853	234251496	mlv	chr1	+	q	62	24	3082643	2.24922	1.38	3.77	0.000487459	0.070194	18	GNG4	1	0.0555556	13	3	2.8258	0.776151	15.4661	0.12386	1
mlv_100	23333445	24362516	mlv	chr16	+	p	29	6	1029071	4.20663	1.72	12.39	0.000493572	0.0705809	12	PALB2	1	0.0833333	8	3	1.7382	0.41701	10.1774	0.543803	1
mlv_13	84689293	85714430	mlv	chr2	-	p	26	5	1025137	4.52552	1.71	15.09	0.000500664	0.0710943	19		0	0.00E+00	13	2	4.23927	0.959308	38.7139	0.0603307	1
hiv_29	106084293	109601221	hiv	chr5	-	q	4	19	3516928	5.46356	1.82	22.09	0.000537706	0.0758166	5	FER	1	0.2	4	1	2.60702	0.257917	128.34	0.654459	1
mlv_62	90667834	92439619	mlv	chr9	-	q	12	0	1771785	Inf	2.42	Inf	0.000649669	0.0909537	10		0	0.00E+00	3	5	0.390834	0.0606725	2.00959	0.277427	1
mlv_52	19938566	20606847	mlv	chr7	-	p	21	3	668281	6.0916	1.82	31.9	0.000699333	0.0972073	2		0	0.00E+00	0	1	0	0	25.4141	0.394541	1
mlv_106	73401738	74078292	mlv	chr16	-	q	21	3	676554	6.0916	1.82	31.9	0.000699333	0.0972073	10		0	0.00E+00	5	4	0.814481	0.175265	4.10607	0.745814	1
mlv_19	70351943	73063148	mlv	chr3	-	p	46	15	2711205	2.66955	1.46	5.15	0.000702797	0.0972073	7	FOXP1	1	0.142857	7	0	Inf	0.939464	Inf	0.0472591	1
mlv_76	101244417	102063601	mlv	chr11	+	q	15	1	819184	13.0538	2.01	548.18	0.000760565	0.103437	9	YAP1,BIRC3	2	0.222222	4	4	0.651546	0.121305	3.49919	0.720113	1
mlv_115	9628396	10214138	mlv	chr17	+	p	15	1	585742	13.0538	2.01	548.18	0.000760565	0.103437	5	GAS7	1	0.2	1	4	0.162844	0.00331123	1.64605	0.0828845	1
hiv_30	175842753	178391707	hiv	chr5	-	q	20	42	2548954	2.41646	1.39	4.35	0.000846101	0.113378	53	FGFR4,NSD1	2	0.0377358	30	11	1.7793	0.866095	3.93797	0.110519	1
hiv_13	165818036	168198693	hiv	chr3	-	q	0	9	2380657	Inf	2.27	Inf	0.00101927	0.135563	3		0	0.00E+00	1	2	0.325778	0.00552707	6.25913	0.566074	1
hiv_86	62711816	63038820	hiv	chr19	-	q	0	9	327004	Inf	2.27	Inf	0.00101927	0.135563	13		0	0.00E+00	10	3	2.17312	0.559278	12.2927	0.269372	1
mlv_104	83084839	84839272	mlv	chr16	+	q	39	12	1754433	2.82882	1.45	5.94	0.00104137	0.136419	14		0	0.00E+00	11	2	3.58642	0.782388	33.3059	0.0916738	1
hiv_24	41557467	42640081	hiv	chr4	-	p	1	12	1082614	13.796	2.04	588.45	0.00105334	0.136935	7		0	0.00E+00	3	2	0.977445	0.111926	11.7092	1	1
mlv_148	25201034	25411839	mlv	chr22	-	q	11	0	210805	Inf	2.18	Inf	0.00124365	0.160431	7		0	0.00E+00	4	3	0.868815	0.146934	5.933	1	1
mlv_86	2488871	2863417	mlv	chr12	+	p	14	1	374546	12.1835	1.85	513.95	0.00136378	0.174563	6		0	0.00E+00	4	2	1.30337	0.186732	14.4163	1	1
hiv_92	2516393	3383898	hiv	chr20	-	p	5	19	867505	4.37162	1.58	14.98	0.00159775	0.202914	24		0	0.00E+00	7	5	0.912245	0.249119	3.64666	1	1
mlv_27	184062949	187187529	mlv	chr4	+	q	30	8	3124580	3.26358	1.46	8.24	0.00166601	0.209917	28	IRF2	1	0.0357143	17	6	1.84758	0.694634	5.72549	0.208247	1
mlv_33	148348236	151862489	mlv	chr5	-	q	30	8	3514253	3.26358	1.46	8.24	0.00166601	0.209917	48	CSF1R,PDGFRB,CD74	3	0.0625	26	16	1.05906	0.546652	2.11473	1	1
mlv_108	10495454	11277441	mlv	chr16	-	p	17	2	781987	7.39631	1.76	66.09	0.00183711	0.227802	12	SOCS1	1	0.0833333	4	7	0.372153	0.0798414	1.46454	0.125442	1
hiv_65	87338317	88665591	hiv	chr13	+	q	1	11	1327274	12.6481	1.84	543.23	0.00206496	0.253989	0		0	NA	0	0	0	0	Inf	1	1
hiv_59	6493487	7312202	hiv	chr12	+	p	15	33	818715	2.53111	1.34	5.02	0.00218329	0.266362	39	ZNF384	1	0.025641	21	12	1.14067	0.535583	2.54477	0.858885	1
hiv_90	32440950	32856371	hiv	chr20	-	q	0	8	415421	Inf	1.96	Inf	0.00219147	0.266362	6		0	0.00E+00	5	1	3.25905	0.364578	154.073	0.413524	1
mlv_68	79118868	80227803	mlv	chr10	+	q	10	0	1108935	Inf	1.95	Inf	0.00238745	0.286493	3		0	0.00E+00	3	0	Inf	0.269279	Inf	0.283325	1
mlv_146	35669575	36409571	mlv	chr22	+	q	29	8	739996	3.15469	1.41	7.99	0.00255916	0.30454	20	SSTR3	1	0.05	8	9	0.578961	0.194261	1.69146	0.321473	1
mlv_121	43643029	45742584	mlv	chr17	-	q	47	18	2099555	2.27284	1.3	4.16	0.00257796	0.30454	44	DLX4,COL1A1	2	0.0454545	21	21	0.650998	0.337991	1.25379	0.205393	1
mlv_138	14670858	14999459	mlv	chr21	+	q	24	6	328601	3.48077	1.39	10.41	0.00318697	0.372875	2		0	0.00E+00	2	0	Inf	0.122383	Inf	0.522216	1
mlv_30	39172642	40403534	mlv	chr4	-	p	25	6	1230892	3.62593	1.45	10.81	0.00323479	0.375236	8		0	0.00E+00	7	1	4.56348	0.58608	205.536	0.158618	1
mlv_110	17070817	17781136	mlv	chr16	-	p	18	3	710319	5.22087	1.52	27.67	0.00339827	0.390801	1		0	0.00E+00	1	0	Inf	0.0167241	Inf	1	1
mlv_44	155866332	157064951	mlv	chr6	-	q	20	4	1198619	4.3508	1.46	17.5	0.00341894	0.390801	0		0	NA	0	0	0	0	Inf	1	1
hiv_66	62095523	65144453	hiv	chr13	-	q	1	10	3048930	11.5003	1.64	498	0.00403305	0.455734	1		0	0.00E+00	0	0	0	0	Inf	1	1
hiv_54	0	901536	hiv	chr11	+	p	9	23	901536	2.93966	1.31	7.22	0.00431151	0.482889	43	HRAS	1	0.0232558	23	11	1.36327	0.63793	3.09945	0.483595	1
mlv_109	12258565	12822057	mlv	chr16	-	p	12	1	563492	10.4432	1.54	445.47	0.00436265	0.484254	2		0	0.00E+00	2	0	Inf	0.122383	Inf	0.522216	1
hiv_41	86361714	88224095	hiv	chr7	+	q	5	17	1862381	3.91091	1.38	13.56	0.0045897	0.504867	13		0	0.00E+00	10	2	3.26009	0.69445	30.613	0.142135	1
mlv_71	129532171	130663058	mlv	chr10	-	q	9	0	1130887	Inf	1.72	Inf	0.00459735	0.504867	3	MKI67	1	0.333333	2	1	1.30331	0.067835	76.872	1	1
mlv_118	20664967	21337457	mlv	chr17	+	p	9	0	672490	Inf	1.72	Inf	0.00459735	0.504867	8	MAP2K3	1	0.125	5	0	Inf	0.597212	Inf	0.164217	1
hiv_63	57968207	60656058	hiv	chr13	+	q	2	12	2687851	6.90032	1.54	63.54	0.00511162	0.546943	2		0	0.00E+00	2	0	Inf	0.122383	Inf	0.522216	1
mlv_29	15153578	15482812	mlv	chr4	-	p	14	2	329234	6.0905	1.4	55.17	0.00558626	0.592143	5		0	0.00E+00	4	1	2.60702	0.257917	128.34	0.654459	1
mlv_125	17034767	17556445	mlv	chr17	-	p	14	2	521678	6.0905	1.4	55.17	0.00558626	0.592143	8		0	0.00E+00	6	1	3.9112	0.474349	179.805	0.256851	1
mlv_7	242929864	246093498	mlv	chr1	-	q	49	21	3163634	2.03098	1.2	3.57	0.00564287	0.592143	33		0	0.00E+00	17	5	2.21739	0.784822	7.6905	0.128709	1
mlv_85	125293683	126941751	mlv	chr11	-	q	17	3	1648068	4.93066	1.43	26.26	0.00569433	0.592143	10	CDON	1	0.1	7	3	1.52079	0.347042	9.11473	0.749263	1
mlv_99	20387686	21114736	mlv	chr16	+	p	17	3	727050	4.93066	1.43	26.26	0.00569433	0.592143	11		0	0.00E+00	6	2	1.95538	0.349525	19.8148	0.492144	1
mlv_45	166131050	167790077	mlv	chr6	-	q	11	1	1659027	9.56754	1.39	411.22	0.00777747	0.785525	15	FGFR1OP	1	0.0666667	6	6	0.651482	0.174113	2.43791	0.557444	1
hiv_27	120286655	122064708	hiv	chr5	+	q	1	9	1778053	10.35	1.43	452.74	0.00783953	0.785525	5	LOX	1	0.2	1	3	0.217159	0.00414125	2.70519	0.307295	1
mlv_70	79005912	80441557	mlv	chr10	-	q	8	0	1435645	Inf	1.48	Inf	0.00888247	0.879364	4		0	0.00E+00	3	1	1.95511	0.156947	102.606	1	1
mlv_129	75507415	75950475	mlv	chr18	-	q	8	0	443060	Inf	1.48	Inf	0.00888247	0.879364	7		0	0.00E+00	3	1	1.95511	0.156947	102.606	1	1
mlv_133	7254138	7332006	mlv	chr19	-	p	8	0	77868	Inf	1.48	Inf	0.00888247	0.879364	0		0	NA	0	0	0	0	Inf	1	1
mlv_96	83759164	84552939	mlv	chr15	-	q	18	4	793775	3.91546	1.29	15.9	0.00897457	0.879364	3	AKAP13	1	0.333333	1	2	0.325778	0.00552707	6.25913	0.566074	1
hiv_42	86663310	87453597	hiv	chr7	-	q	2	11	790287	6.325	1.38	58.64	0.00928347	0.88193	10		0	0.00E+00	8	1	5.2158	0.699019	231.267	0.0980475	1
mlv_84	121111758	123027435	mlv	chr11	-	q	29	10	1915677	2.5236	1.2	5.81	0.00965498	0.907568	12		0	0.00E+00	2	6	0.217087	0.0214232	1.2145	0.0645134	1
hiv_98	39384154	40186987	hiv	chr22	+	q	3	13	802833	4.98329	1.37	27.27	0.00967416	0.907568	14	EP300	1	0.0714286	10	4	1.62964	0.469789	7.12172	0.586046	1
hiv_11	105943904	107139354	hiv	chr3	-	q	0	6	1195450	Inf	1.35	Inf	0.0101298	0.931942	2	CBLB	1	0.5	2	0	Inf	0.122383	Inf	0.522216	1
hiv_12	146565837	148436151	hiv	chr3	-	q	0	6	1870314	Inf	1.35	Inf	0.0101298	0.931942	5		0	0.00E+00	3	1	1.95511	0.156947	102.606	1	1
hiv_43	99239906	100089878	hiv	chr7	-	q	9	21	849972	2.68386	1.18	6.66	0.0104482	0.940334	40		0	0.00E+00	21	14	0.977407	0.473664	2.07967	1	1
mlv_35	31910259	33034186	mlv	chr5	-	p	24	7	1123927	2.98338	1.25	8.2	0.0104562	0.940334	7		0	0.00E+00	6	1	3.9112	0.474349	179.805	0.256851	1
mlv_112	23498710	24152292	mlv	chr16	-	p	19	5	653582	3.30633	1.19	11.33	0.0130304	1	7	PALB2	1	0.142857	4	2	1.30337	0.186732	14.4163	1	1
mlv_65	122613790	123653529	mlv	chr9	-	q	25	8	1039739	2.71924	1.19	6.98	0.0133396	1	11	RAB14	1	0.0909091	9	1	5.8677	0.812877	256.996	0.100478	1
mlv_6	232703408	233471362	mlv	chr1	-	q	28	10	767954	2.43651	1.15	5.62	0.0140174	1	5		0	0.00E+00	3	0	Inf	0.269279	Inf	0.283325	1
hiv_87	2337758	3254452	hiv	chr20	+	p	7	18	916694	2.95758	1.18	8.38	0.0145824	1	28		0	0.00E+00	8	6	0.868766	0.264214	3.03916	0.790667	1
mlv_130	15780296	16398406	mlv	chr19	+	p	22	7	618110	2.73462	1.13	7.58	0.0156573	1	15	TPM4	1	0.0666667	7	2	2.28147	0.434219	22.5141	0.497348	1
mlv_34	0	1829766	mlv	chr5	-	p	23	7	1829766	2.85901	1.19	7.89	0.0158218	1	25		0	0.00E+00	17	5	2.21739	0.784822	7.6905	0.128709	1
hiv_88	32497028	33178561	hiv	chr20	+	q	3	12	681533	4.5997	1.24	25.4	0.0165881	1	13		0	0.00E+00	9	4	1.46655	0.409124	6.5197	0.58463	1
mlv_20	7735426	9044641	mlv	chr4	+	p	7	0	1309215	Inf	1.25	Inf	0.0172236	1	11		0	0.00E+00	5	3	1.08612	0.211236	6.99694	1	1
mlv_97	10269367	12453888	mlv	chr16	+	p	45	21	2184521	1.865	1.09	3.3	0.0185641	1	26	SOCS1,TNFRSF17	2	0.0769231	14	9	1.01368	0.40842	2.65659	1	1
hiv_94	43668253	44912809	hiv	chr21	+	q	5	14	1244556	3.22022	1.1	11.42	0.020773	1	37		0	0.00E+00	11	10	0.716545	0.276102	1.88297	0.505046	1
hiv_16	17463316	17819768	hiv	chr4	+	p	0	5	356452	Inf	1.05	Inf	0.0217782	1	1		0	0.00E+00	1	0	Inf	0.0167241	Inf	1	1
hiv_25	27276757	27765352	hiv	chr5	+	p	0	5	488595	Inf	1.05	Inf	0.0217782	1	0		0	NA	0	0	0	0	Inf	1	1
hiv_50	66750167	67651298	hiv	chr10	-	q	0	5	901131	Inf	1.05	Inf	0.0217782	1	1	CTNNA3	1	1.00E+00	0	1	0	0	25.4141	0.394541	1
mlv_21	9593990	10944765	mlv	chr4	+	p	16	4	1350775	3.48016	1.12	14.3	0.0228563	1	4		0	0.00E+00	2	1	1.30331	0.067835	76.872	1	1
mlv_137	57671655	58254915	mlv	chr20	-	q	16	4	583260	3.48016	1.12	14.3	0.0228563	1	6		0	0.00E+00	4	2	1.30337	0.186732	14.4163	1	1
mlv_79	125527461	126232869	mlv	chr11	+	q	9	1	705408	7.82969	1.08	342.69	0.0244865	1	8		0	0.00E+00	7	1	4.56348	0.58608	205.536	0.158618	1
mlv_113	26873069	27373608	mlv	chr16	-	p	9	1	500539	7.82969	1.08	342.69	0.0244865	1	4	IL21R	1	0.25	3	1	1.95511	0.156947	102.606	1	1
mlv_3	181674353	182528288	mlv	chr1	+	q	11	2	853935	4.78492	1.04	44.43	0.026559	1	7		0	0.00E+00	6	1	3.9112	0.474349	179.805	0.256851	1
mlv_101	24757194	25326533	mlv	chr16	+	p	11	2	569339	4.78492	1.04	44.43	0.026559	1	5		0	0.00E+00	2	2	0.651611	0.0472265	8.9924	0.649707	1
mlv_11	112771223	113393708	mlv	chr2	-	q	19	6	622485	2.75518	1.06	8.43	0.0268716	1	10	TTL	1	0.1	7	2	2.28147	0.434219	22.5141	0.497348	1
hiv_100	39029292	39502291	hiv	chr22	-	q	6	15	472999	2.87521	1.05	9.05	0.0274982	1	6	MKL1	1	0.166667	5	1	3.25905	0.364578	154.073	0.413524	1
hiv_81	24473954	25498661	hiv	chr18	-	q	1	7	1024707	8.04931	1.03	362.2	0.0290438	1	0		0	NA	0	0	0	0	Inf	1	1
mlv_25	79583320	85027748	mlv	chr4	+	q	62	34	5444428	1.58718	1.03	2.49	0.0313724	1	32	FGF5,HPSE	2	0.0625	18	10	1.17319	0.513128	2.84647	0.846993	1
mlv_93	46190916	46891094	mlv	chr13	+	q	6	0	700178	Inf	1.02	Inf	0.0335265	1	3		0	0.00E+00	3	0	Inf	0.269279	Inf	0.283325	1
mlv_98	17116220	17731216	mlv	chr16	+	p	15	4	614996	3.26254	1.04	13.5	0.0359685	1	1		0	0.00E+00	1	0	Inf	0.0167241	Inf	1	1
mlv_26	140058126	142145166	mlv	chr4	+	q	28	12	2087040	2.03032	1	4.38	0.03936	1	15	RAB33B	1	0.0666667	12	2	3.91282	0.870694	36.0096	0.0590184	1
mlv_151	64387948	65476997	mlv	chrX	+	q	18	6	1089049	2.6101	0.99	8.03	0.0401753	1	5	MSN	1	0.2	3	2	0.977445	0.111926	11.7092	1	1
mlv_144	25104385	25650325	mlv	chr22	+	q	8	1	545940	6.95956	0.93	308.42	0.0431634	1	9		0	0.00E+00	5	4	0.814481	0.175265	4.10607	0.745814	1
mlv_63	111619222	112390844	mlv	chr9	-	q	10	2	771622	4.34978	0.93	40.84	0.0440649	1	5		0	0.00E+00	2	2	0.651611	0.0472265	8.9924	0.649707	1
hiv_37	56698198	57132388	hiv	chr6	+	p	0	4	434190	Inf	0.76	Inf	0.0468202	1	4		0	0.00E+00	3	0	Inf	0.269279	Inf	0.283325	1
hiv_39	97237769	98560855	hiv	chr6	-	q	0	4	1323086	Inf	0.76	Inf	0.0468202	1	4		0	0.00E+00	2	1	1.30331	0.067835	76.872	1	1
hiv_82	29218736	29829749	hiv	chr18	-	q	0	4	611013	Inf	0.76	Inf	0.0468202	1	3		0	0.00E+00	0	3	0	0	1.57675	0.0613995	1
mlv_2	167172172	168477671	mlv	chr1	+	q	26	11	1305499	2.05663	0.98	4.61	0.0473552	1	14		0	0.00E+00	10	3	2.17312	0.559278	12.2927	0.269372	1
mlv_41	15068540	16180308	mlv	chr6	+	p	14	4	1111768	3.04493	0.96	12.7	0.0559782	1	2		0	0.00E+00	2	0	Inf	0.122383	Inf	0.522216	1
mlv_53	50267913	50637507	mlv	chr7	-	p	14	4	369594	3.04493	0.96	12.7	0.0559782	1	4	IKZF1	1	0.25	3	1	1.95511	0.156947	102.606	1	1
mlv_22	15055645	15945956	mlv	chr4	+	p	22	9	890311	2.12682	0.94	5.25	0.0700754	1	10		0	0.00E+00	6	4	0.977438	0.231698	4.71097	1	1
mlv_60	99685614	100372634	mlv	chr9	+	q	15	5	687020	2.60995	0.9	9.18	0.0712766	1	8	ANP32B,TBC1D2	2	0.25	7	1	4.56348	0.58608	205.536	0.158618	1
mlv_23	37109841	37824582	mlv	chr4	+	p	18	7	714741	2.23718	0.89	6.34	0.0720735	1	5		0	0.00E+00	4	1	2.60702	0.257917	128.34	0.654459	1
mlv_17	4544564	4840109	mlv	chr3	-	p	9	2	295545	3.91465	0.81	37.28	0.0724613	1	2		0	0.00E+00	1	1	0.651643	0.00830791	51.1567	1	1
mlv_120	68741073	69785389	mlv	chr17	+	q	7	1	1044316	6.08941	0.78	274.13	0.0756117	1	9		0	0.00E+00	3	4	0.4886	0.0715445	2.88906	0.445091	1
mlv_132	49834292	49988358	mlv	chr19	-	q	7	1	154066	6.08941	0.78	274.13	0.0756117	1	5	BCL3,CBLC	2	0.4	2	2	0.651611	0.0472265	8.9924	0.649707	1
mlv_81	77168973	77801382	mlv	chr11	-	q	13	4	632409	2.82736	0.87	11.91	0.0860222	1	10		0	0.00E+00	8	2	2.60761	0.520181	25.2129	0.333371	1
hiv_21	165580943	167755648	hiv	chr4	+	q	2	7	2174705	4.02496	0.77	39.71	0.0916905	1	10		0	0.00E+00	4	3	0.868815	0.146934	5.933	1	1
hiv_64	68116547	70578665	hiv	chr13	+	q	2	7	2462118	4.02496	0.77	39.71	0.0916905	1	2		0	0.00E+00	0	2	0	0	3.46954	0.155649	1
hiv_18	127593655	129406532	hiv	chr4	+	q	0	3	1812877	Inf	0.48	Inf	0.100655	1	7		0	0.00E+00	6	1	3.9112	0.474349	179.805	0.256851	1
hiv_33	21574760	23069857	hiv	chr5	-	p	0	3	1495097	Inf	0.48	Inf	0.100655	1	2		0	0.00E+00	1	1	0.651643	0.00830791	51.1567	1	1
hiv_35	44755960	49441437	hiv	chr5	-	p	0	3	4685477	Inf	0.48	Inf	0.100655	1	2		0	0.00E+00	1	1	0.651643	0.00830791	51.1567	1	1
hiv_49	27453091	28167973	hiv	chr10	+	p	0	3	714882	Inf	0.48	Inf	0.100655	1	8	RAB18	1	0.125	4	2	1.30337	0.186732	14.4163	1	1
hiv_79	12478439	12618823	hiv	chr18	+	p	0	3	140384	Inf	0.48	Inf	0.100655	1	1		0	0.00E+00	1	0	Inf	0.0167241	Inf	1	1
hiv_95	45906389	46944323	hiv	chr21	+	q	15	23	1037934	1.76347	0.88	3.64	0.103086	1	14		0	0.00E+00	10	4	1.62964	0.469789	7.12172	0.586046	1
mlv_49	25182930	25679407	mlv	chr6	-	p	15	6	496477	2.17492	0.8	6.84	0.125716	1	2		0	0.00E+00	1	1	0.651643	0.00830791	51.1567	1	1
mlv_82	84779437	85280083	mlv	chr11	-	q	4	0	500646	Inf	0.57	Inf	0.128628	1	6		0	0.00E+00	4	2	1.30337	0.186732	14.4163	1	1
mlv_77	110158498	112936651	mlv	chr11	+	q	21	10	2778153	1.82706	0.82	4.35	0.1487	1	32	POU2AF1,SDHD	2	0.0625	11	14	0.511516	0.210012	1.21367	0.10277	1
mlv_8	92423738	95936629	mlv	chr1	-	p	46	28	3512891	1.42953	0.87	2.38	0.161379	1	25		0	0.00E+00	17	5	2.21739	0.784822	7.6905	0.128709	1
mlv_18	31192084	31704055	mlv	chr3	-	p	14	6	511971	2.02987	0.73	6.45	0.17911	1	2		0	0.00E+00	1	1	0.651643	0.00830791	51.1567	1	1
mlv_31	76261279	77137985	mlv	chr5	+	q	7	2	876706	3.04449	0.58	30.04	0.189181	1	10		0	0.00E+00	6	2	1.95538	0.349525	19.8148	0.492144	1
hiv_20	161797663	164573946	hiv	chr4	+	q	1	4	2776283	4.59869	0.46	226.26	0.190738	1	4		0	0.00E+00	1	3	0.217159	0.00414125	2.70519	0.307295	1
hiv_80	24899937	25279656	hiv	chr18	+	q	1	4	379719	4.59869	0.46	226.26	0.190738	1	0		0	NA	0	0	0	0	Inf	1	1
mlv_111	20440199	21440443	mlv	chr16	-	p	20	10	1000244	1.74001	0.78	4.16	0.199355	1	18		0	0.00E+00	6	5	0.781868	0.198726	3.23956	0.761439	1
mlv_14	3780561	6088563	mlv	chr3	+	p	39	24	2308002	1.41389	0.83	2.46	0.206652	1	8		0	0.00E+00	6	1	3.9112	0.474349	179.805	0.256851	1
hiv_51	8957990	10177268	hiv	chr10	-	p	0	2	1219278	Inf	0.22	Inf	0.216388	1	0		0	NA	0	0	0	0	Inf	1	1
hiv_93	19201237	19636467	hiv	chr21	+	q	0	2	435230	Inf	0.22	Inf	0.216388	1	0		0	NA	0	0	0	0	Inf	1	1
hiv_96	22819750	23124725	hiv	chr21	-	q	0	2	304975	Inf	0.22	Inf	0.216388	1	0		0	NA	0	0	0	0	Inf	1	1
mlv_10	237063731	238251094	mlv	chr2	+	q	6	2	1187363	2.60951	0.47	26.44	0.298541	1	7	RAB17	1	0.142857	3	4	0.4886	0.0715445	2.88906	0.445091	1
mlv_69	42382430	43187528	mlv	chr10	-	q	6	2	805098	2.60951	0.47	26.44	0.298541	1	6	RET	1	0.166667	4	2	1.30337	0.186732	14.4163	1	1
mlv_1	65615221	67740248	mlv	chr1	+	p	33	22	2125027	1.30498	0.74	2.35	0.347311	1	14		0	0.00E+00	9	2	2.93381	0.606996	27.9208	0.219012	1
mlv_15	30342583	31024017	mlv	chr3	+	p	10	5	681434	1.73978	0.54	6.49	0.438771	1	2		0	0.00E+00	1	0	Inf	0.0167241	Inf	1	1
mlv_55	62483529	62946573	mlv	chr8	-	q	10	5	463044	1.73978	0.54	6.49	0.438771	1	2	ASPH	1	0.5	1	1	0.651643	0.00830791	51.1567	1	1
mlv_36	40315593	40507882	mlv	chr5	-	p	5	2	192289	2.17456	0.36	22.84	0.461017	1	0		0	NA	0	0	0	0	Inf	1	1
hiv_17	62154985	62673537	hiv	chr4	+	q	0	1	518552	Inf	0.03	Inf	0.46518	1	1		0	0.00E+00	0	1	0	0	25.4141	0.394541	1
hiv_31	3482503	4411801	hiv	chr5	-	p	0	1	929298	Inf	0.03	Inf	0.46518	1	1		0	0.00E+00	0	1	0	0	25.4141	0.394541	1
mlv_152	135363288	135546539	mlv	chrX	-	q	2	0	183251	Inf	0.16	Inf	0.502417	1	3	BRS3	1	0.333333	1	2	0.325778	0.00552707	6.25913	0.566074	1
mlv_150	31325108	31671036	mlv	chr22	-	q	6	3	345928	1.73969	0.37	10.75	0.517261	1	2		0	0.00E+00	1	1	0.651643	0.00830791	51.1567	1	1
mlv_153	30258228	31175424	mlv	chrX	-	p	9	5	917196	1.56576	0.47	5.95	0.593815	1	5		0	0.00E+00	4	1	2.60702	0.257917	128.34	0.654459	1
mlv_48	18470467	18877757	mlv	chr6	-	p	3	1	407290	2.60936	0.21	136.9	0.628617	1	1		0	0.00E+00	1	0	Inf	0.0167241	Inf	1	1
mlv_123	9103629	9211801	mlv	chr17	-	p	3	1	108172	2.60936	0.21	136.9	0.628617	1	1		0	0.00E+00	1	0	Inf	0.0167241	Inf	1	1
mlv_154	2769376	2910977	mlv	chrY	+	p	3	1	141601	2.60936	0.21	136.9	0.628617	1	2		0	0.00E+00	1	1	0.651643	0.00830791	51.1567	1	1
mlv_83	113679949	114370491	mlv	chr11	-	q	0	0	690542	0	0	Inf	1	1	7		0	0.00E+00	3	3	0.651578	0.0872145	4.86604	0.686183	1
mlv_114	8901989	9022766	mlv	chr17	+	p	0	0	120777	0	0	Inf	1	1	1	NTN1	1	1.00E+00	0	1	0	0	25.4141	0.394541	1
mlv_116	17398603	17556611	mlv	chr17	+	p	1	0	158008	Inf	0.02	Inf	1	1	2		0	0.00E+00	2	0	Inf	0.122383	Inf	0.522216	1
mlv_117	20066456	20098075	mlv	chr17	+	p	0	0	31619	0	0	Inf	1	1	1		0	0.00E+00	0	0	0	0	Inf	1	1
hiv_32	12393329	12861601	hiv	chr5	-	p	0	0	468272	0	0	Inf	1	1	0		0	NA	0	0	0	0	Inf	1	1
hiv_34	28429296	28917909	hiv	chr5	-	p	0	0	488613	0	0	Inf	1	1	0		0	NA	0	0	0	0	Inf	1	1
hiv_52	19103353	19360317	hiv	chr10	-	p	0	0	256964	0	0	Inf	1	1	0		0	NA	0	0	0	0	Inf	1	1
hiv_53	25680625	25940150	hiv	chr10	-	p	0	0	259525	0	0	Inf	1	1	1		0	0.00E+00	0	1	0	0	25.4141	0.394541	1
hiv_68	55806969	56746099	hiv	chr14	-	q	1	1	939130	1.14971	0.01	90.19	1	1	4		0	0.00E+00	3	1	1.95511	0.156947	102.606	1	1
hiv_83	2523301	2658931	hiv	chr18	-	p	2	2	135630	1.14971	0.08	15.86	1	1	3		0	0.00E+00	3	0	Inf	0.269279	Inf	0.283325	1
hiv_97	46017168	46309222	hiv	chr21	-	q	0	0	292054	0	0	Inf	1	1	2		0	0.00E+00	0	2	0	0	3.46954	0.155649	1
